# Supplementary material for: Enhanced mPGES-1 Contributes to PD-Related Peritoneal Fibrosis via Activation of the NLRP3 Inflammasome
Source: Front Med (Lausanne). 2021 May 18;8:675363. doi: 10.3389/fmed.2021.675363 (PMC8167893; doi:10.3389/fmed.2021.675363)
Supplement: Supplementary file 1 [file Data_Sheet_1.xlsx]

## Sheet: Sheet1
Group	Mean optical density (%)	Mean peritoneal thickness (uM)
Control 1	0.036	8.8
Control 2	0.024	8.96
Control 3	0.062	10.88
Control 4	0.086	11.9
Control 5	0.068	9
Control 6	0.102	10.64
Control 7	0.096	8.36
Control 8	1	7.88
ESRD patient 1	0.334	20.32
ESRD patient 2	0.246	18.5
ESRD patient 3	0.162	13.86
ESRD patient 4	0.202	11.26
ESRD patient 5	0.172	12.6
ESRD patient 6	0.27	21.46
ESRD patient 7	0.124	25.18
ESRD patient 8	0.118	26.68
PD patients with UFF 1	1.358	82
PD patients with UFF 2	0.642	99.4
PD patients with UFF 3	0.93	117.24
PD patients with UFF 4	1.186	163.4
PD patients with UFF 5	2.386	104.2
